# Supplementary material for: miR-3174 Is a New Tumor Suppressor MicroRNA That Inhibits Several Tumor-Promoting Genes in Glioblastoma
Source: Int J Mol Sci. 2023 May 26;24(11):9326. doi: 10.3390/ijms24119326 (PMC10253284; doi:10.3390/ijms24119326)
Supplement: Supplementary file 1 [file ijms-24-09326-s001.zip]

Archive with 1 entries (1 files):
- ijms-2408172-supplementary.pdf
